# Supplementary material for: Electrocardiographic Parameters Associated with Adverse Outcomes in Children with Cardiomyopathies
Source: J Clin Med. 2022 Nov 24;11(23):6930. doi: 10.3390/jcm11236930 (PMC9738383; doi:10.3390/jcm11236930)
Supplement: Supplementary file 1 [file jcm-11-06930-s001.zip]

Archive with 1 entries (1 files):
- jcm-1998152-supplementary.pdf
